# Supplementary material for: Heterogeneity of Candida bloodstream isolates in an academic medical center and affiliated hospitals
Source: Microbiol Spectr. 2025 Jun 23;13(8):e00464-25. doi: 10.1128/spectrum.00464-25 (PMC12323643; doi:10.1128/spectrum.00464-25)
Supplement: Tables S1 to S7 — Strain tables, phenotyping data summaries, and statistics. [file spectrum.00464-25-s0002.xlsx]

## Sheet: S1 Strain MIC SMG table
Supplementary Table S1: Strain, MIC, SMG table
Species	Study ID	Isolate ID	Relative day of collection	AMB MIC90 (mg/L)	AMB EUCAST interpretation	MCF MIC50 mg/L	MCF EUCAST interpretation	FLC MIC50 mg/L	FLC EUCAST interpretation	Mean FLC SMG
C. albicans	MEC080	5-1	1	0.5	S	0.016	S	0.5	S	NA
C. albicans	MEC081	5-2	1	1.0	S	0.016	S	0.5	S	NA
C. albicans	MEC098	8-1	1	0.5	S	0.016	S	0.5	S	0.355
C. albicans	MEC099	8-2	1	1.0	S	0.016	S	0.5	S	0.204
C. albicans	MEC100	8-3	1	1.0	S	0.016	S	0.5	S	0.207
C. albicans	MEC102	8-4	2	1.0	S	0.016	S	0.5	S	0.223
C. albicans	MEC101	9-1	1	0.5	S	0.016	S	0.5	S	0.274
C. albicans	MEC104	9-2	2	0.5	S	0.016	S	0.5	S	0.376
C. albicans	MEC106	9-3	2	1.0	S	0.016	S	0.5	S	0.229
C. albicans	MEC107	9-4	2	1.0	S	0.016	S	0.5	S	0.262
C. albicans	MEC108	9-5	4	1.0	S	0.016	S	0.5	S	0.26
C. albicans	MEC110	10-1	1	1.0	S	0.016	S	0.5	S	0.161
C. albicans	MEC131	14-1	1	0.256	S	0.016	S	0.5	S	0.126
C. albicans	MEC132	14-2	2	0.256	S	0.016	S	0.5	S	0.128
C. albicans	MEC133	14-3	3	0.256	S	0.016	S	0.5	S	0.132
C. albicans	MEC134	14-4	3	0.256	S	0.016	S	0.5	S	0.121
C. albicans	MEC324	14-5	339	0.5	S	0.016	S	0.5	S	0.145
C. albicans	MEC006	23	1	1.0	S	0.016	S	0.5	S	0.19
C. albicans	MEC195	26-1	1	0.256	S	0.016	S	0.5	S	0.274
C. albicans	MEC197	26-2	1	0.256	S	0.016	S	0.5	S	0.323
C. albicans	MEC211	26-3	3	0.256	S	0.016	S	0.5	S	0.266
C. albicans	MEC212	26-4	3	0.256	S	0.016	S	0.5	S	0.27
C. albicans	MEC198	27-1	1	1.0	S	0.016	S	0.5	S	0.188
C. albicans	MEC201	27-2	1	1.0	S	0.016	S	0.5	S	0.237
C. albicans	MEC199	27-3	3	1.0	S	0.016	S	0.5	S	0.211
C. albicans	MEC200	27-4	3	1.0	S	0.016	S	0.5	S	0.252
C. albicans	MEC173	28-1	1	1.0	S	0.016	S	0.5	S	0.174
C. albicans	MEC206	28-2	111	1.0	S	0.016	S	0.5	S	0.158
C. albicans	MEC202	28-3	112	1.0	S	0.016	S	0.5	S	0.158
C. albicans	MEC203	28-4	112	1.0	S	0.016	S	0.5	S	0.183
C. albicans	MEC213	28-5	113	1.0	S	0.016	S	0.5	S	0.127
C. albicans	MEC204	29-1	1	1.0	S	0.016	S	0.5	S	0.131
C. albicans	MEC214	29-2	1	0.5	S	0.016	S	0.5	S	0.088
C. albicans	MEC216	31-1	1	1.0	S	0.016	S	0.5 #	S	NA
C. albicans	MEC217	31-2	1	1.0	S	0.016	S	0.5	S	NA
C. albicans	MEC218	32-1	1	0.256	S	0.016	S	0.5	S	0.225
C. albicans	MEC219	32-2	1	0.256	S	0.016	S	0.5	S	0.242
C. albicans	MEC246	35-1	1	0.256	S	0.016	S	0.5	S	0.276
C. albicans	MEC248	35-2	4	0.256	S	0.016	S	0.5	S	0.149
C. albicans	MEC249	35-3	4	0.256	S	0.016	S	0.5	S	0.164
C. albicans	MEC254	35-4	6	0.256	S	0.016	S	0.5	S	0.118
C. albicans	MEC247	36-1	1	0.5	S	0.016	S	0.5	S	0.182
C. albicans	MEC250	36-2	1	0.5	S	0.016	S	0.5	S	0.136
C. albicans	MEC253	37-4	4	0.256	S	0.016	S	0.5	S	0.192
C. albicans	MEC252	37-1	1	0.256	S	0.016	S	0.5	S	0.209
C. albicans	MEC251	37-2	2	0.256	S	0.016	S	0.5	S	0.222
C. albicans	MEC255	37-3	3	0.256	S	0.016	S	0.5	S	0.194
C. albicans	MEC256	37-5	6	0.256	S	0.016	S	0.5	S	0.212
C. albicans	MEC266	40-1	1	0.256	S	0.016	S	0.5	S	0.285
C. albicans	MEC269	40-2	1	0.5	S	0.016	S	0.5	S	0.256
C. albicans	MEC267	41-1	1	0.5	S	0.016	S	0.5	S	0.205
C. albicans	MEC268	41-2	2	0.5	S	0.016	S	0.5	S	0.297
C. albicans	MEC274	41-3	6	0.5	S	0.016	S	0.5	S	0.287
C. albicans	MEC280	41-4	14	0.5	S	0.016	S	0.5	S	0.287
C. albicans	MEC279	43-1	1	1.0	S	0.016	S	0.5	S	NA
C. albicans	MEC293	43-2	17	0.5	S	0.016	S	0.5	S	NA
C. albicans	MEC294	48-1	1	0.125 #	S	0.016	S	0.5	S	0.223
C. albicans	MEC295	48-2	1	0.032 #	S	0.016	S	0.5	S	0.231
C. albicans	MEC310	51-1	1	0.256	S	0.016	S	0.5	S	0.214
C. albicans	MEC311	51-2	3	0.256	S	0.016	S	0.5	S	0.241
C. albicans	MEC312	51-3	3	0.5	S	0.016	S	0.5	S	0.218
C. albicans	MEC318	52-1	1	1.0	S	0.016	S	0.5	S	0.239
C. albicans	MEC319	52-2	1	1.0	S	0.016	S	0.5	S	0.186
C. albicans	MEC321	52-3	4	1.0	S	0.016	S	0.5	S	0.224
C. albicans	MEC322	52-4	4	0.256	S	0.016	S	0.5	S	0.204
C. albicans	MEC320	52-5	5	1.0	S	0.016	S	0.5	S	0.248
C. albicans	MEC325	53-1	1	0.5	S	0.016	S	0.5	S	0.192
C. albicans	MEC326	53-2	5	1.0	S	0.016	S	0.5	S	0.217
C. albicans	MEC005	57-1	1	0.5	S	0.016	S	0.5	S	0.185
C. albicans	MEC079	60	1	1.0	S	0.016	S	0.5	S	0.339
C. albicans	MEC082	61	1	0.5	S	0.016	S	0.5	S	0.142
C. albicans	MEC097	65	1	0.023 #	S	0.016	S	0.5	S	0.296
C. albicans	MEC103-2	67	1	0.256	S	0.016	S	0.5	S	0.121
C. albicans	MEC135	69	1	0.256	S	0.016	S	0.5	S	0.126
C. albicans	MEC157	70	1	0.256	S	0.016	S	0.5	S	0.101
C. albicans	MEC172	72	1	0.256	S	0.016	S	0.5	S	NA
C. albicans	MEC174	73	1	1.0	S	0.016	S	0.5 #	S	NA
C. albicans	MEC185	76	1	0.5	S	0.016	S	0.5	S	NA
C. albicans	MEC194	81	1	0.5	S	0.016	S	0.5	S	0.138
C. albicans	MEC196	82	1	1.0	S	0.016	S	1 #	S	NA
C. albicans	MEC205	83	1	0.256	S	0.016	S	0.5	S	0.124
C. albicans	MEC257	87	1	0.5	S	0.016	S	0.5	S	0.199
C. albicans	MEC275	91	1	1.0	S	0.016	S	0.5 #	S	NA
C. albicans	MEC276	92	1	1.0	S	0.016	S	0.5	S	0.129
C. albicans	MEC277	93	1	0.5	S	0.016	S	0.5	S	0.278
C. albicans	MEC278	94	1	1.0	S	0.016	S	0.5	S	0.102
C. albicans	MEC292	96	1	1.0	S	0.016	S	0.5	S	0.135
C. albicans	MEC296	97	1	1.0	S	0.016	S	0.5	S	0.189
C. albicans	MEC297	98	1	0.5	S	0.016	S	0.5	S	0.158
C. albicans	MEC298	99	1	0.5	S	0.016	S	0.5	S	0.182
C. albicans	MEC323	104	1	0.125	S	0.016	S	0.5	S	0.164
C. albicans	MEC336	106	1	0.5	S	0.016	S	0.5	S	0.214
C. albicans	MEC340	108	1	0.256	S	0.016	S	0.5	S	0.197
C. albicans	MEC352	110	1	0.256	S	0.016	S	0.5	S	0.224
C. albicans	MEC354	111	1	0.5	S	0.016	S	0.5	S	0.195
C. albicans	MEC356	112	1	0.256	S	0.016	S	0.5	S	NA
C. albicans	MEC359	114	1	0.256	S	0.016	S	0.5	S	0.239
C. albicans	MEC365	116	1	0.5	S	0.016	S	0.5	S	NA
C. albicans	MEC374	118	1	0.256	S	0.016	S	0.5	S	0.207
C. albicans	MEC309	119	1	0.256	S	0.016	S	0.5	S	0.144
C. dubliniensis	MEC008	57-2	1	0.5	S	0.032	IE	0.5	S	0.171
C. dubliniensis	MEC109	66	1	0.064	S	0.032	IE	0.5	S	0.05
C. dubliniensis	MEC299	100	1	0.064	S	0.032	IE	0.5	S	0.134
C. glabrata	MEC001	1-1	1	0.125	S	1.0	R	4.0	I	0.425
C. glabrata	MEC010	1-2	2	0.125	S	0.5	R	2.0	I	0.166
C. glabrata	MEC009	1-3	3	0.125	S	1.0	R	8.0	I	0.424
C. glabrata	MEC002	1-4	7	0.125	S	0.5	R	2.0	I	0.12
C. glabrata	MEC004	1-5	13	0.125	S	1.0	R	8.0	I	0.397
C. glabrata	MEC003	1-6	15	0.125	S	1.0	R	4.0	I	0.442
C. glabrata	MEC014	4-1	1	0.5	S	0.016	S	2	I	NA
C. glabrata	MEC016	4-2	2	0.5	S	0.016	S	4.0	I	0.413
C. glabrata	MEC083	6-1	1	0.5	S	0.016	S	2.0	I	0.323
C. glabrata	MEC084	6-2	1	0.5	S	0.016	S	2.0	I	0.319
C. glabrata	MEC085	7-1	1	0.5	S	0.016	S	4.0	I	0.482
C. glabrata	MEC086	7-2	4	0.5	S	0.016	S	4.0	I	0.482
C. glabrata	MEC087	7-3	4	0.5	S	0.016	S	4.0	I	0.498
C. glabrata	MEC089	7-4	5	0.5	S	0.016	S	4.0	I	0.466
C. glabrata	MEC111	10-2	1	0.5	S	0.016	S	4.0	I	0.563
C. glabrata	MEC136	15-1	1	0.125	S	0.016	S	4.0	I	0.533
C. glabrata	MEC137	15-2	1	0.125	S	0.016	S	4.0	I	0.572
C. glabrata	MEC138	15-3	2	0.125	S	0.016	S	4.0	I	0.586
C. glabrata	MEC139	15-4	2	0.125	S	0.016	S	4.0	I	0.528
C. glabrata	MEC140	15-5	3	0.125	S	0.016	S	4.0	I	0.534
C. glabrata	MEC141	15-6	3	0.125	S	0.016	S	4.0	I	0.537
C. glabrata	MEC142	16-1	1	0.256	S	0.064	R	256.0	R	0.513
C. glabrata	MEC144	16-2	1	0.256	S	0.064	R	256.0	R	0.568
C. glabrata	MEC143	16-3	4	0.256	S	0.064	R	256.0	R	0.519
C. glabrata	MEC145	16-4	4	0.256	S	0.064	R	256.0	R	0.543
C. glabrata	MEC146	17B	4	0.5	S	0.016	S	2.0	I	0.782
C. glabrata	MEC159	19-1	1	0.256	S	0.032	S	4.0	I	0.691
C. glabrata	MEC160	19-2	1	0.256	S	0.032	S	8.0	I	0.531
C. glabrata	MEC169	19-3	3	0.256	S	0.032	S	8.0	I	0.597
C. glabrata	MEC186	24-1	1	0.256	S	0.016	S	16.0	I	0.51
C. glabrata	MEC187	24-2	1	0.256	S	0.016	S	16.0	I	0.548
C. glabrata	MEC192	25-1	1	0.5	S	0.016	S	4.0	I	0.359
C. glabrata	MEC215	25-2	2	0.256	S	0.016	S	0.5	I	0.219
C. glabrata	MEC207	30-1	1	1.0	S	0.016	S	16.0	I	0.334
C. glabrata	MEC209	30-2	3	1.0	S	0.016	S	16.0	I	0.45
C. glabrata	MEC210	30-3	3	1.0	S	0.016	S	16.0	I	0.483
C. glabrata	MEC220	33-1	1	1.0	S	0.016	S	8.0	I	0.476
C. glabrata	MEC221	33-2	1	1.0	S	0.016	S	8.0	I	0.466
C. glabrata	MEC222	33-3	3	1.0	S	0.016	S	8.0	I	0.467
C. glabrata	MEC223	33-4	3	1.0	S	0.016	S	8.0	I	0.405
C. glabrata	MEC259	38-1	1	0.5	S	0.016	S	2.0	I	0.437
C. glabrata	MEC261	38-2	1	1.0	S	0.016	S	2.0	I	0.358
C. glabrata	MEC260	38-3	2	0.5	S	0.016	S	2.0	I	0.447
C. glabrata	MEC262	38-4	2	0.5	S	0.016	S	4.0	I	0.414
C. glabrata	MEC264	39-1	1	0.5	S	0.016	S	4.0	I	0.518
C. glabrata	MEC265	39-2	1	0.5	S	0.016	S	4.0	I	0.499
C. glabrata	MEC271	42-1	1	0.125	S	0.016	S	4.0	I	0.586
C. glabrata	MEC272	42-2	1	0.125	S	0.016	S	4.0	I	0.58
C. glabrata	MEC273	42-3	3	0.125	S	0.016	S	2.0	I	0.651
C. glabrata	MEC283	44-1	1	0.5	S	0.016	S	128.0	R	0.387
C. glabrata	MEC281	44-2	3	0.256	S	0.016	S	128.0	R	0.396
C. glabrata	MEC282	44-3	4	0.5	S	0.016	S	128.0	R	0.402
C. glabrata	MEC300	49-1	1	0.256	S	0.016	S	32.0	R	0.521
C. glabrata	MEC303	49-2	1	0.256	S	0.016	S	32	R	NA
C. glabrata	MEC301	49-3	2	0.256	S	0.016	S	32.0	R	0.51
C. glabrata	MEC302	49-4	2	0.256	S	0.016	S	4.0	I	0.597
C. glabrata	MEC304	50-1	1	0.256	S	0.016	S	4.0	I	0.48
C. glabrata	MEC305	50-2	1	0.256	S	0.016	S	4.0	I	0.499
C. glabrata	MEC307	50-3	1	0.256	S	0.016	S	4.0	I	0.632
C. glabrata	MEC328	54-1	1	0.256	S	0.016	S	16.0	I	0.306
C. glabrata	MEC329	54-2	1	1.0	S	0.016	S	16.0	I	0.313
C. glabrata	MEC330	54-3	1	0.256	S	0.032	S	128.0	R	0.322
C. glabrata	MEC331	54-4	1	0.5	S	0.032	S	16.0	I	0.404
C. glabrata	MEC332	54-5	2	0.256	S	0.016	S	16.0	I	0.395
C. glabrata	MEC333	54-6	2	0.256	S	0.016	S	16.0	I	0.348
C. glabrata	MEC334	54-7	2	0.5	S	0.016	S	16.0	I	0.358
C. glabrata	MEC335	54-8	2	0.256	S	0.032	S	2.0	I	0.29
C. glabrata	MEC337	55-1	1	0.5	S	0.016	S	4.0	I	0.562
C. glabrata	MEC338	55-2	1	0.5	S	0.016	S	4.0	I	0.498
C. glabrata	MEC341	56-1	1	0.5	S	0.016	S	64.0	R	0.46
C. glabrata	MEC342	56-2	1	0.5	S	0.016	S	64.0	R	0.426
C. glabrata	MEC343	56-3	1	0.5	S	0.016	S	128.0	R	0.367
C. glabrata	MEC347	56-4	3	0.256	S	0.016	S	128.0	R	0.3535
C. glabrata	MEC348	56-5	3	0.256	S	0.016	S	128.0	R	0.371
C. glabrata	MEC344	56-6	4	0.5	S	0.016	S	128.0	R	0.361
C. glabrata	MEC346	56-7	4	0.256	S	0.016	S	128.0	R	0.3965
C. glabrata	MEC345	56-8	5	0.256	S	0.016	S	64.0	R	0.439
C. glabrata	MEC349	56-9	5	0.256	S	0.016	S	128.0	R	0.416
C. glabrata	MEC088	62	1	0.5	S	0.016	S	2.0	I	0.605
C. glabrata	MEC096	64	1	0.5	S	0.016	S	8.0	I	0.417
C. glabrata	MEC158	71	1	0.125	S	0.016	S	2.0	I	0.454
C. glabrata	MEC175	74	1	0.5	S	0.016	S	4.0	I	0.413
C. glabrata	MEC176	75	1	0.5	S	0.016	S	8.0	I	0.494
C. glabrata	MEC190	79	1	0.256	S	0.032	S	32.0	I	0.429
C. glabrata	MEC208	84	1	0.256	S	0.016	S	4.0	I	0.307
C. glabrata	MEC258	88	1	0.5	S	0.016	S	4.0	I	0.414
C. glabrata	MEC263	89	1	0.5	S	0.016	S	128.0	R	0.31
C. glabrata	MEC270	90	1	0.5	S	0.016	S	4.0	I	0.526
C. glabrata	MEC284	95	1	0.5	S	0.016	S	4.0	S	0.471
C. glabrata	MEC306	101	1	0.5	S	0.016	S	4.0	I	0.574
C. glabrata	MEC313	102	1	0.256	S	0.016	S	4.0	I	0.569
C. glabrata	MEC314	103	1	0.125	S	0.016	S	2.0	I	0.514
C. glabrata	MEC327	105	1	0.5	S	0.016	S	4.0	I	0.463
C. glabrata	MEC339	107	1	0.064	S	0.016	S	4.0	I	0.461
C. glabrata	MEC350	109	1	0.256	S	0.016	S	2.0	I	0.402
C. glabrata	MEC358	113	1	0.256	S	0.016	S	4.0	I	0.323
C. glabrata	MEC364	115	1	0.256	S	>1	R	64.0	R	0.468
C. glabrata	MEC369	117	1	0.256	S	0.016	S	4.0	I	0.454
C. kefyr	MEC112	11-1	1	0.5	IE	0.064	IE	0.5	S	0.315
C. kefyr	MEC114	11-2	3	0.5	IE	0.064	IE	0.5	S	0.207
C. kefyr	MEC115	11-3	5	1.0	IE	0.064	IE	0.5	S	0.198
C. kefyr	MEC189	78	1	1.0	IE	0.064	IE	0.5	S	0.226
C. kefyr	MEC224	85	1	0.5	IE	0.032	IE	0.5	S	0.088
C. krusei	MEC116	12-1	1	1.0	S	0.125	IE	>32	**	NA
C. krusei	MEC117	12-2	4	1.0	S	0.125	IE	>32	**	NA
C. krusei	MEC118	12-3	5	1.0	S	0.125	IE	>32	**	NA
C. krusei	MEC147	17-1	1	1.0	S	0.125	IE	>32	**	NA
C. krusei	MEC148	17-2	9	1.0	S	0.125	IE	>32	**	NA
C. krusei	MEC149	17-3	9	1.0	S	0.125	IE	>32	**	NA
C. krusei	MEC150	17-4	11	1.0	S	0.125	IE	>32	**	NA
C. krusei	MEC151	17-5	11	1.0	S	0.125	IE	>32	**	NA
C. krusei	MEC161	17-6	23	1.0	S	0.125	IE	>32	**	NA
C. lusitaniae	MEC225	34-1	1	0.125	IE	0.032	IE	0.5	S	0.038
C. lusitaniae	MEC234	34-10	4	0.125	IE	0.032	IE	0.5	S	0.052
C. lusitaniae	MEC235	34-11	5	0.125	IE	0.032	IE	0.5	S	0.066
C. lusitaniae	MEC236	34-12	5	0.125	IE	0.064	IE	0.5	S	0.104
C. lusitaniae	MEC237	34-13	6	0.125	IE	0.256	IE	0.5	S	0.067
C. lusitaniae	MEC238	34-14	6	0.125	IE	0.064	IE	0.5	S	0.064
C. lusitaniae	MEC239	34-15	7	0.125	IE	0.5	IE	0.5	S	0.063
C. lusitaniae	MEC240	34-16	7	0.125	IE	1.0	IE	0.5	S	0.063
C. lusitaniae	MEC241	34-17	8	0.125	IE	0.5	IE	0.5	S	0.069
C. lusitaniae	MEC242	34-18	8	0.125	IE	0.5	IE	0.5	S	0.058
C. lusitaniae	MEC243	34-19	9	1.0	IE	0.256	IE	0.5	S	0.556
C. lusitaniae	MEC226	34-2	1	0.256	IE	0.032	IE	0.5	S	0.061
C. lusitaniae	MEC244	34-20	11	0.125	IE	>1	IE	0.5	S	0.054
C. lusitaniae	MEC227	34-3	1	0.125	IE	0.032	IE	0.5	S	0.037
C. lusitaniae	MEC228	34-4	1	0.5	IE	0.064	IE	0.5	S	0.047
C. lusitaniae	MEC229	34-5	2	0.125	IE	0.032	IE	0.5	S	0.044
C. lusitaniae	MEC230	34-6	2	0.125	IE	0.032	IE	0.5	S	0.037
C. lusitaniae	MEC231	34-7	3	0.125	IE	0.032	IE	0.5	S	0.038
C. lusitaniae	MEC233	34-8	3	0.125	IE	0.032	IE	0.5	S	0.043
C. lusitaniae	MEC232	34-9	4	0.125	IE	0.032	IE	0.5	S	0.033
C. lusitaniae	MEC286	46-1	1	0.5	IE	0.064	IE	0.5	S	0.063
C. lusitaniae	MEC285	46-2	4	0.5	IE	0.064	IE	0.5	S	0.083
C. lusitaniae	MEC245	86	1	0.256	IE	0.125	IE	0.5	S	0.104
C. nivariensis	MEC188	77	1	1.0	IE	0.016	IE	4.0	I	0.229
C. orthopsilosis	MEC162	20-1	1	0.256	IE	0.5	IE	0.5	S	0.14
C. orthopsilosis	MEC163	20-2	2	0.256	IE	0.5	IE	0.5	S	0.149
C. orthopsilosis	MEC289	45-1	1	0.5	IE	0.5	IE	0.5	S	0.193
C. orthopsilosis	MEC287	45-2	2	0.5	IE	0.5	IE	0.5	S	0.171
C. orthopsilosis	MEC288	45-3	2	0.5	IE	0.5	IE	0.5	S	0.174
C. orthopsilosis	MEC090	63.0	1	0.256	IE	0.5	IE	0.5	S	0.127
C. parapsilosis	MEC007	2-1	1	1.0	S	1.0	S	0.5	S	0.12
C. parapsilosis	MEC093	2-2	3	1.0	S	1.0	S	0.5	S	0.116
C. parapsilosis	MEC094	2-3	4	1.0	S	1.0	S	0.5	S	0.101
C. parapsilosis	MEC095	2-4	5	1.0	S	1.0	S	0.5	S	0.091
C. parapsilosis	MEC092	2-5	6	1.0	S	1.0	S	0.5	S	0.097
C. parapsilosis	MEC091	2-6	7	1.0	S	1.0	S	0.5	S	0.094
C. parapsilosis	MEC015	3-1	1	1.0	S	1.0	S	0.5	S	0.156
C. parapsilosis	MEC017	3-2	1	1.0	S	1.0	S	0.5	S	0.136
C. parapsilosis	MEC013	3-3	4	1.0	S	1.0	S	0.5	S	0.215
C. parapsilosis	MEC019	3-4	4	1.0	S	1.0	S	0.5	S	0.155
C. parapsilosis	MEC020	3-5	13	1.0	S	1.0	S	0.5	S	0.121
C. parapsilosis	MEC119	13-1	1	0.5	S	1.0	S	0.5	S	0.179
C. parapsilosis	MEC121	13-2	1	0.5	S	1.0	S	0.5	S	0.169
C. parapsilosis	MEC120	13-3	2	0.5	S	1.0	S	0.5	S	0.191
C. parapsilosis	MEC122	13-4	2	0.5	S	1.0	S	0.5	S	0.156
C. parapsilosis	MEC123	13-5	3	0.5	S	1.0	S	0.5	S	0.194
C. parapsilosis	MEC124	13-6	3	0.5	S	1.0	S	0.5	S	0.163
C. parapsilosis	MEC125	13-7	4	1.0	S	1.0	S	0.5	S	0.17
C. parapsilosis	MEC126	13-8	4	0.5	S	1.0	S	0.5	S	0.174
C. parapsilosis	MEC127	13-9	5	0.5	S	1.0	S	0.5	S	0.176
C. parapsilosis	MEC152	18-1	1	0.5	S	2.0	S	0.5	S	0.076
C. parapsilosis	MEC308	18-2	261	1.0	S	2.0	S	0.5	S	0.096
C. parapsilosis	MEC164	21-1	1	0.5	S	1.0	S	2.0	S	0.116
C. parapsilosis	MEC165	21-2	6	0.5	S	1.0	S	1.0	S	0.227
C. parapsilosis	MEC166	21-3	6	0.5	S	1.0	S	1.0	S	0.218
C. parapsilosis	MEC167	21-4	7	0.256	S	1.0	S	1.0	S	0.191
C. parapsilosis	MEC177	21-5	8	0.5	S	1.0	S	1.0	S	0.178
C. parapsilosis	MEC178	21-6	10	0.5	S	1.0	S	1.0	S	0.215
C. parapsilosis	MEC179	21-7	11	0.5	S	1.0	S	0.5	S	0.171
C. parapsilosis	MEC180	21-8	12	0.5	S	1.0	S	0.5	S	0.117
C. parapsilosis	MEC291	47-1	1	0.5	S	2.0	S	0.5	S	0.16
C. parapsilosis	MEC290	47-2	5	0.016 #	S	2.0	S	0.5	S	0.189
C. parapsilosis	MEC315	58-A1	1	1.0	S	1.0	S	0.5	S	0.074
C. parapsilosis	MEC351	58-A2	107	0.5	S	1.0	S	0.5	S	0.05
C. parapsilosis	MEC193	80	1	1.0	S	1.0	S	0.5	S	0.14
C. tropicalis	MEC316	58-B1	1	0.5	S	0.016	IE	0.5	S	0.329
C. tropicalis	MEC317	58-B2	1	0.5	S	0.016	IE	0.5	S	0.289
C. tropicalis	MEC018	59	1	0.5	S	0.032	IE	64	R	0.26
C. tropicalis	MEC130	68	1	0.5	S	0.016	IE	0.5	S	0.259
C. utilis	MEC183	22-1	1	0.256	IE	0.032	IE	128.0	R	0.399
C. utilis	MEC184	22-2	1	0.256	IE	0.032	IE	64.0	R	0.466
C. utilis	MEC168	22-3	2	0.256	IE	0.032	IE	160.0	R	0.375
C. utilis	MEC181	22-4	3	0.5	IE	0.032	IE	128.0	R	0.425
AMB: amphotericin B
MCF: micafungin
FLC: fluconazole
S: susceptible, standard dosing regimen
I: susceptible, increased exposure
R: resistant
IE: insufficient evidence, no breakpoint established
** no breakpoints, organism is not a good target for this drug
# MIC performed by gradient diffusion strip
NA: not applicable (SMG not performed)

## Sheet: S2 Serial isolate cases
Supplementary Table S2: Serial isolate cases
Species	Number of serial cases	Mean number of isolates per case (range)	Mean number of collection days per case (range)
C. albicans	18	3 (2 - 5)	4.2 (1 - 17)
C. glabrata	20	4 (2 - 9)	3.1 (1 - 15)
C. kefyr	1	3 (NA)	5 (NA)
C. krusei	2	5 (3 - 7)	14.0 (5 - 23)
C. lusitaniae	2	11 (2 - 20)	7.5 (4 - 11)
C. orthopsilosis	2	2 (2 -3)	2 (2 - 2)
C. parapsilosis	5	6 (2 - 9)	8.4 (4 - 12)
C. tropicalis	1	2 (NA)	1 (NA)
C. utilis	1	4 (NA)	3 (NA)

## Sheet: S3 Recurrent, polyfungal cases
Supplementary Table S3: Recurrent and polyfungal cases
Patient Code	Category	Species	Total number of isolates	Number of days between first and last isolate
14	Recurrent	C. albicans	5	338
28	Recurrent	C. albicans	5	113
18	Recurrent	C. parapsilosis	2	261
10	Polyfungal	C. albicans	1	1
		C. glabrata	1	1
57	Polyfungal	C. albicans	1	1
		C. dubliniensis	1	1
17	Serial, polyfungal	C. krusei	6	23
		C. glabrata	1	4
58	Recurrent, polyfungal,	C. parapsilosis	2	107
	serial	C. tropicalis	2	1

## Sheet: S4 Within-patient MIC diffs
Supplementary Table S4: Within-patient MIC differences
Species	Patient Code	Drug	MIC range, µg/mL
C. albicans	48	amphotericin B	0.032 - 0.125
C. albicans	52	amphotericin B	0.256 - 1
C. glabrata	1	fluconazole	2 - 8
C. glabrata	49	fluconazole	4 - 32
C. glabrata	54	amphotericin B	0.25 - 1
		fluconazole	2 - 128
C. glabrata	25	fluconazole	0.5 - 4
C. parapsilosis	21	fluconazole	0.5 - 2
C. lusitaniae	34	amphotericin B	0.125 - 1
		micafungin	0.032 - >1

## Sheet: S5 FLC SMG summary stats
Supplementary Table S5: Fluconazole SMG summary statistics
Species	Isolates (N)	Min SMG	Max SMG	Mean SMG	Median SMG	Interquartile range
C. albicans	84	0.09	0.38	0.2	0.2	0.08
C. glabrata	69	0.15	0.78	0.49	0.5	0.09
C. parapsilosis	35	0.05	0.23	0.15	0.16	0.06
C. lusitaniae	23	0.03	0.56	0.08	0.06	0.02
C. orthopsilosis	6	0.13	0.19	0.16	0.16	0.03
C. kefyr	5	0.09	0.32	0.21	0.21	0.03
C. tropicalis	3	0.26	0.33	0.29	0.29	0.03
C. dubliniensis	3	0.05	0.17	0.12	0.13	0.06
C. nivariensis	1	NA	0.23	NA	NA	NA

## Sheet: S6 Within-patient SMG diffs
Supplementary Table S6: Within-patient fluconazole SMG differences
Species	Patient Code	Isolates (N)	Min SMG	Max SMG	Difference
C. albicans	35	4	0.12	0.28	0.158
C. albicans	8	4	0.2	0.36	0.151
C. albicans	9	5	0.23	0.38	0.147
C. glabrata	1	6	0.15	0.52	0.376
C. glabrata	19	3	0.53	0.69	0.16
C. glabrata	50	3	0.48	0.63	0.152
C. glabrata	30	3	0.33	0.48	0.149
C. glabrata	25	2	0.22	0.36	0.14
C. kefyr	11	3	0.2	0.32	0.117
C. lusitaniae	34	20	0.03	0.56	0.523
C. parapsilosis	21	8	0.12	0.23	0.111

## Sheet: S7 R and MIC correlation
Supplementary Table S7: Growth rate and MIC correlation for all species-drug combinations having more than 1 MIC value
Species*	Parameter1	Parameter2	rho	CI	CI_low	CI_high	S	p	Method	n_Obs
C. albicans	r	FLC MIC	0.0940134	0.95	-0.110147	0.290561	150983	0.352176	Spearman correlation	100
C. albicans	r	AMB MIC	-0.136871	0.95	-0.329817	0.067051	189460	0.174494	Spearman correlation	100
C. dubliniensis	r	AMB MIC	0.866025	0.95	-1	1	0.535898	0.333333	Spearman correlation	3
C. glabrata	r	FLC MIC	-0.241999	0.95	-0.435827	-0.0267179	136292	0.0239305	Spearman correlation	87
C. glabrata	r	MCF MIC	-0.165936	0.95	-0.369338	0.0526387	127945	0.124532	Spearman correlation	87
C. glabrata	r	AMB MIC	0.222161	0.95	0.00575677	0.418688	85356.9	0.0386276	Spearman correlation	87
C. kefyr	r	MCF MIC	0.707107	0.95	-0.497141	0.980419	5.85786	0.18169	Spearman correlation	5
C. kefyr	r	AMB MIC	0.288675	0.95	-0.810935	0.938342	14.2265	0.637618	Spearman correlation	5
C. lusitaniae	r	MCF MIC	-0.345242	0.95	-0.670279	0.0909336	2722.77	0.106647	Spearman correlation	23
C. lusitaniae	r	AMB MIC	-0.0551274	0.95	-0.467136	0.376551	2135.58	0.80272	Spearman correlation	23
C. orthopsilosis	r	AMB MIC	-0.87831	0.95	-0.987473	-0.200532	65.7409	0.0213116	Spearman correlation	6
C. parapsilosis	r	FLC MIC	0.0263256	0.95	-0.318869	0.365354	6952.04	0.880675	Spearman correlation	35
C. parapsilosis	r	MCF MIC	0.164567	0.95	-0.188365	0.479855	5964.99	0.344814	Spearman correlation	35
C. parapsilosis	r	AMB MIC	0.486657	0.95	0.173188	0.710597	3665.27	0.00303183	Spearman correlation	35
C. tropicalis	r	FLC MIC	0.774597	0.95	-0.755732	0.995521	2.25403	0.225403	Spearman correlation	4
C. tropicalis	r	MCF MIC	0.774597	0.95	-0.755732	0.995521	2.25403	0.225403	Spearman correlation	4
C. utilis	r	FLC MIC	-1	0.95	-1	-1	20	0	Spearman correlation	4
C. utilis	r	AMB MIC	0	0.95	-0.965271	0.965271	10	1	Spearman correlation	4
* Only species with at least 2 MIC values were tested
Statistically significant results (p < 0.05) are bolded
AMB: amphotericin B
MCF: micafungin
FLC: fluconazole
